# Supplementary material for: Accumulation of Small-Size, Highly Dispersive Mesoporous Silica Nanoparticles in a Tumor in Both Chorioallantoic Membrane and Mouse Models
Source: Cells. 2025 May 17;14(10):734. doi: 10.3390/cells14100734 (PMC12110715; doi:10.3390/cells14100734)
Supplement: Supplementary file 1 [file cells-14-00734-s001.zip]

Archive with 1 entries (1 files):
- cells-3636425-supplementary.pdf
